# Supplementary material for: Promoting development and uptake of health innovations: The Nose to Tail Tool
Source: F1000Res. 2016 Mar 16;5:361. [Version 1] doi: 10.12688/f1000research.8145.1 (PMC4863676; doi:10.12688/f1000research.8145.1)
Supplement: NTT scoping review — Includes the initial information collected from the initial 63 articles reviewed which were used to determine the stages (rows) and contingency factors (columns) for the NTT. [file f1000research-5-8761-s0000.tgz]

Archive with 1 entries (1 files):
- db9c2964-82d4-4f2a-9eca-3af2669d6ac9_Dataset_1_-NTT_Scoping_Review.xlsx
