# Supplementary material for: Promoting development and uptake of health innovations: The Nose to Tail Tool
Source: F1000Res. 2016 Mar 16;5:361. [Version 1] doi: 10.12688/f1000research.8145.1 (PMC4863676; doi:10.12688/f1000research.8145.1)
Supplement: NTT scoping review — Includes the initial information collected from the initial 63 articles reviewed which were used to determine the stages (rows) and contingency factors (columns) for the NTT. [file f1000research-5-8761-s0000.tgz › db9c2964-82d4-4f2a-9eca-3af2669d6ac9_Dataset_1_-NTT_Scoping_Review.xlsx]

## Sheet: Review
	LMIC	Authors	Title	Summary/Purpose	Other Papers?	Stages Discussed	Methods	Research Values	Is the problem important? Exploration? Is the intervention useful?	Innovation Properties	Design a Pilot Test	Evaluate the Pilot Test	Adopt the Innovation/PRE PLAN for Broader Implementation/Colloborations	Develop a Policy/Implementation Plan/ Scale Up Plan Based on the Innovation	Implement	Scale Up	Evaluate	Institutionalize
2011		Aarons,G.A.; Hurlburt,M.; Horwitz,S.M.	Advancing a conceptual model of evidence-based practice implementation in public service sectors	The purpose of this paper is to propose a multi-level, four phase model of the implementation process (i.e., Exploration, Adoption/Preparation, Implementation, Sustainment), derived from extant literature, and apply it to public sector services.	Fixsen 2009	Four Phase Model of Implementation: 1. Exploration; 2. Adoption/Preparation; 3. Implemetnation; 4. Sustainment	Literature Review; comparing core themes		EXPLORATION PHASE - awareness of either an issue that needs attention or of an improved approach to an organizational challenge ----> EXTERNAL FACTORS - 1. Sociopolitical/Funding Issues - legislation, policies, monitoring and review/ service grants, resarch grants, foundation grants, continuity of funding? 2. Client Advocacy - public - advocacy for the issue at hand? 3. Interorganizational Networ…		Although the adoption process is often conceptuazlied as a one time event, in practice organizations may experienment witn an innovation sometimes intermittantly prior to broader implementation		ADOPTION DECISION / PREPARATION PHASE - EXTERNAL FACTORS - 1. Sociopolitical/Funding Issues - major legislative landmarks (ie state law in adoption process) 2. Client Advocacy -advocacy by infuential national organizations 3. Interorganizational Networks - how individual organizations and their leaers are linked to one another (more likely to adopt) -----> INTERNAL FACTORS - 1. Organizational Cha…		ACTIVE IMPLEMENTATION PHASE - EXTERNAL FACTORS - 1. Sociopolitical/Funding Issues - fiscal resource availability (costs of policy and contracting change/competing demands for public sector money such as education); and contracting can be a powerful tool for driving implementatin ( contracts with community based organization to support serivces that go beyond the purview of the work activities of …			SUSTAINMENT PHASE - Models of Sustainment - RE-AIM model; organizational readiness for change model; ARC model; **sustianment is a desired outcome of effective implemeantion there has been little empirical work in this area; this phase can also include MODELS FOR EXPANSION and SCALING UP within a service system beyond initial implemenation - EXTNERAL FACTORS - 1. Sociopolitical - leadership at mu…
2005		Arksey, H.; O'Malley, L.	Scoping studies: towards a methodological framework	Framework for conducting a scoping study. Emphasize how including a consultation exercise in this sort of study may enhance the results, making them more useful to policy makers, practitioners and service users.		Scoping studies			Scoping studies can be used to determine if the question at hand is important - steps include: 1. identify the question; 2. identify relevant stuideis; 3. study selection; 4. charting the datea; 5. collating, summarizing and reporting the results --> identify gaps in the evidence base
2010	√	Bezanson,K.; Isenman,P.	Scaling up nutrition: a framework for action	To provide an outline of the emerging framework of key considerations, principles and priorities for action to address undernutrtion. To mobilize support for increased investment in a set of nutrtion interventions across different sectors.		1. Is the problem important ("why a major focus now on reducing undernutrition"); 2. Scale Up (Functional, Political and Quantitative Scale Up) - integrates Evaluation	Case Examples								1. Scale up support for issue at hand and capacity development; 2. Use Paris-Accra Principles of Aid Effectivenss to Support Country stratgies (ownership, commitment to results and capacity of each developing country); 3. Mobilize key stakeholders; 4. Develop a strong, priortizied, country stratgegy; 5. Draw on support from related international initiatives; 6. Recognize special needs of fragile …
2007	√	Billings,D.L.; Crane,B.B.; Benson,J.; Solo,J.; Fetters,T.	Scaling-up a public health innovation: a comparative study of post-abortion care in Bolivia and Mexico	To present a conceptual framework for PAC scale up that is grounded in the experinces of two countries and to assess the impact of PAC institutionalization	Cooley and Kohl (2006) - Typologies for Scale Up	1. Start Up; 2. Expansion/Scale Up (Quantitative); 3. Institutionalization	Analysis based on case studies and qualitative interviewing		Policy makers are drawn to interventions that can be replicated on a large scale in a cost effective manner.				START UP - policy makers and program managers need to be convinced that the innovation under discussion is a worthwhile investment; Catalyzers are needed - strong, persusasive and strategically postiioned, ability to bring issue to national attention. NGO-government collaborations - NGO's had access to funding, research, training resources; governments manage large public sector institutions and …		1. Strengthen Political Commitment and Advocacy- research played a key role in obtaining this; 2. Improving Health System Capacity - in service training; implementation within medical education; post training supervision; 3. Improving Access to technolgies and equipment			Indicators: 1. Political Commitment; 2. Services Available and Accessible at all levels of care; 3. Training, monitoring and supervision of services part of health system practice; 4. Technologies accesible in HCS; 5. Resrouces dedicated to innovation in HS budgets
2008	√	Blanchard,J.F.; Bhattacharjee,P.; Kumaran,S.; Ramesh,B.M.; Kumar,N.S.; Washington,R.G.; Moses,S.	Concepts and strategies for scaling up focused prevention for sex workers in India	Describe the concepts, strategies and results of a project to scale up prevention programs for female sex workers in India (specifically in settings where FSWs do not belong to a organized sex work organization, and are geographically dispersed)		Scale Up (Quantitative)	Description of single program									1. Comprehensive mapping to determine the size and distribuiton of key populations; 2. macro level establishment of programs and services in those urban locations that contained at least 90% of the estimated key popluation; 3. micro-level planning and implementation of outreach and service delivery to cover a high proporiton of the key poplation indviduals within each location
2010		Breitenstein,S.M.; Gross,D.; Garvey,C.A.; Hill,C.; Fogg,L.; Resnick,B.	Implementation fidelity in community-based interventions	Implementation fidelity is the degree to which an intervention is delivered as intended and is critical to successful translation of evidenced based interventions into practice. Diminished fideltiy may be why interventions that work well in highly controlled trials fial to yield the same outcomes in the real life context.		Evaluating the Implementaiton (Implementation Fidelity)											Adherance - extent to which practioners behaviours conform to the intervention protocal; Competence - how well the protocol is implemented. Data collection Methods - self report; observation; in vivo; video recording; audio recording. Important to incorporate fidelity information into assessment of effectivensss - fidelty outcomes realted to internal vaidity of an intervention study; allows incre…
2009	√	Buse,K.; Lalji,N.; Mayhew,S.H.; Imran,M.; Hawkes,S.J.	Political feasibility of scaling-up five evidence-informed HIV interventions in Pakistan: a policy analysis	Drawing on policy theories, an assessment was made of the perceived political feasibility of scaling up five evidenced based interventions.		1. Is the problem Important (to policy makers); 2. Adopt the innovation (by policy makers)	Questionnaires/ Semi Strucutred Interviews		Factors include: 1. Institutions (the formal and informal norms governing how decisions are made); 2. Interest groups that stand to gain or lose form the policy; and 3. Ideas (discourse, persuasion and advocacy for or against particular policies based on argument and sometimes evidence)				Ideal Environoment to take advantage of agenda-setting opporutnities is when " a problem is widely recognized, a techically feasbibile solution exists and there is sufficient political support". More likely that evidence will be used by policy makers if researchers engage directly withthem, if evidence is turned to agruemtns and stories which resonate with key decision amkrs and if evidence is us…
2012		Chamberlain,P.; Roberts,R.; Jones,H.; Marsenich,L.; Sosna,T.; Price,J.M.	Three collaborative models for scaling up evidence-based practices	Description of 3 modles of research-practice colloboration to scale up evidenced based pratice: 1. Rolloing Cohort Model; 2. Cascading Dissemination Model; 3. Community Development Team Model		1. Ideal Environment; 2. Colloborations; 3. Scale Up Models (Quantitative)	Case Examples		Partnerships born out of a community policy priority or gap in existing services that provided the backdrop for the opportunity to introduce EB interventions				*Importace Colloborators -> credible local organizations to help with initiating and supporting scale up	1. Importance of partnerships between researchers who developed the interventions and community system and policy leaders who ultimately engineered the implementation of the interventions in the community; 2. Community Stakeholders and reserachers either co-designed or were highly involved in the intial planning for the projects; 3. Dual perspective of reserach and pratice ensured the plan accoun…
2012		Chambers,D.A.	The interactive systems framework for dissemination and implementation: enhancing the opportunity for implementation science	Commentary on strengths of the Interactive System Framework		1. Pre Implementation Consideations; 2. Implementation	Opinion						*Classical Top Down appraoch to implementation is sub-optimal --> implementation efforts requie partnerships with key stakeholders from service delivery system, because buy in from these individuals is an essential factor for change		*Implementation is not simply a switch --> but a process that benefits from facilitation and support, characterizing a meso-level between service system and an an EB intervention
2010	√	Cleary,S.M.	Trade-offs in scaling up HIV treatment in South Africa	Considerations to make when deciding how to scale up a program --> trade-offs between efficiency, equity and effectiveness		Planning Scale Up (Quantitative)	Opinion							Cost Effectiveness: can help to identify a strategy that will maximize the health gains within the budget specifically allocated. But at the populationlevel there is a trade off between equity and efficiency. In cost effectivenss decisions made without considering the overall distribution of the benefits (effectiveness).
2012	√	Corbin, J. H., Mittelmark, M. B. and Lie, G. T.	Scaling-up and rooting-down: a case study of North-South partnerships for health from Tanzania	Examine how scaling up (NGOs) affects Southern Partners organizational functioning		Scaling Up Services of NGO (not innovation per se) (Quantitative, Functional, Political)	Case Study						**Ensure that colloborators and innovators are aligned in their mission/goals/values			Types of Scale Up: (1) Quantitative - increase the membership base and/or geographic reach; (2) Functional - expands activities to include new and different projects/programs; (3) Political - advocacy
2011		Damschroder, L. J., Hagedorn, H. J.	A guiding framework and approach for implementation research in substance use disorders treatment 2011	Overview of the Consolidated Framework for Implementation Research (CFIR)	Simpsosn - Organizational Readiness for Change; Rogers - Diffuion of Innovation Theory; Greenhalgh - Determinants of Diffusion, Dissemination and Implementation	Intervention Charactierstics; Outer Setting; Inner Setting; Characteristics of Individuasl; Process	Comprehensive typology that consolidates different constructs that inflence implementation		I. Intervention Characteristics: A. Intervention Source; B. Evidence strength & quality; C. Relative Advantage; D. Adaptability; E. Trialability; F. Complexity; G. Design quality and Packaging; H. Cost				II. Outer Setting: A. Patient Needs and Resources; B. Cosmopolitism; C. Peer Pressure; D. External Policies and Incentives III. Inner Setting: A. Structural Characteristics; B. Networks and Communications; C. Culture; D. Implementation Climate (tension for change, compatibility, relative priority, organizational incentives and rewards, goals and feedback, learning climate); E. Readiness for Imple…		V. Process: A. Planning; B. Engaging (opinion leaders, formally appointed internal implementation leaders, champions, external change agents); C. Executing; D. Reflecting and Evaluating
2010		de Silva-Sanigorski, A. M., Bolton, K., Haby, M., et al	Scaling up community-based obesity prevention in Australia: background and evaluation design of the Health Promoting Communities: Being Active Eating Well initiative	Outline of the design of an evaluation to be done on five primary care partnership initiatives to decreasing childhood obesity.		Evaluation											Mixed Methods - process impact and outcome data; involve both local and state wide evaluators; combined analysis across five community intervention projects with outcomes compared to a comparison group using a cross sectional design.
2011	√	English, M., Wamae, A., Nyamai, R., Bevins, B. and Irimu, G.	Implementing locally appropriate guidelines and training to improve care of serious illness in Kenyan hospitals: a story of scaling-up (and down and left and right)	Scale up without financial backing --> support from other players --> small-slow-scale up		Adopt the Innovation; Policy and collaboration; Scale Up	Case Examples						*Support for initial efforts to change practice and subsequent expansion, incremental expansions, and revision supported by long term partnerships **role of local health system with engagement by government, teaching institutions, professional associations	**Innovations to be considered for cale up are typically identified and supported by a parent division or program and their allied partners (i.e.. Likelihood of dacle up related to what the allies are willing to finance --> often vertical programs, with rapid dissemination, short term results) --> ** inability to align broad-based training with a specific major vertical program, lack of coordinat…		*Negative Aspects of the "cascade approach" ---> effective teaching of skills requires effective instructors who must themselves be trained and quality assured, in contrast to most cascade approaches
2011		Fassier, J. B., Durand, M. J. and Loisel, P.	2nd place, PREMUS best paper competition: implementing return-to-work interventions for workers with low-back pain--a conceptual framework to identify barriers and facilitators	Construct a conceptual framework (descriptive, not predictive) for the identification of barriers and facilitators of implementing complex/innovative interventions.		Planning for - Implementation and Scale Up	Literature Review						Barriers and Facilitators to Implementation: 1.Needs - the gap observed by the intended adopters between the reality and a desired state; 2. Complexity - the extent to which the intervention is compatible with the values, norms and perceived needs of intended adopters; 3. Benefits - the advantages of the intervention as perceived by the intended adopters (cost savings, time savings, gain of legit…
2012		Gilson, Lucy.	Health Policy and Systems Research A Methodology Reader	**474 Page Report - NOT INCLUDED
2010	√	Gilson, Lucy, Schneider, Helen.	Commentary: Managing scaling up: what are the key issues?	Discuss the importance of political commitment and strategic management of scale up		Planning For - Scale Up	Opinion						Requirements for successful scaling up of innovation - 1. Clear messages through which the advantages of innovation are made visible; 2. Personal contact and informal communication; 3. Early involvement of the innovation users; 3. Adaptation of the innovation to local contexts; 4. Participatory approaches of implementation; 4. Allowing sufficient time for implementation; 5. Strong diffusion chann…
2012		Glasgow, R. E., Chambers, D.	Developing robust, sustainable, implementation systems using rigorous, rapid and relevant science	A new/better way of looking at implementation science --> moving away from traidtional scientific methods		Global Perspective of Implementation		PERSPECTIVE - 1. Systems Perspective; 2. Robust, Practical Goals, 3. Research Methods to Enhance Relevance; 4. Flexibility							Discusses how to conduct a prgramatic implementation trial (as opposed to an efficacy trial - Table 3		METHODS - 1. Pragmatic or Practical; 2. Evaluates Participation and Representatitiveness.; 3. Comparision conditins are real alternatives; 4. Collects costs and Economic Data; 5. Assess mulitple outcomes; often using Mixed Methods; 6. Uses Flexible Reserach Designs; 7. Transparent Reporting
2012		Glasgow, R. E., Vinson, C., Chambers, D., Khoury, M. J., Kaplan, R. M. and Hunter, C.	National Institutes of Health approaches to dissemination and implementation science: current and future directions	Discuss 5 overlapping, interrelated phases of research in advancing from scientific discoveries to population health		Phase T0-T4	Collaborative Modely from NIH scientists involved in research, funding, training and partnerships in dissemination and implementation	Dissemination and Implementation Research should be anchored around 5 tenants: rigor and relevance, efficiency and speed, collaboration, improved capacity, cumulative knowledge	Phase T0 -> Process starts with identification of a problem and the "discovery" of an opportunity or approach to tackle a health issue		Phase T1 -> The first translational research stage involves research allowing for the development of tests or other clinical interventions, but it can also lead to nonmedical interventions such as policy, behavioural, social, or other public health interventions	Phase T2 --> The second research phase involves a rigorous analysis and investigation of whether the new interventions improve health outcomes (in randomized trials or other study designs) ---> The end of T2 is evidenced based guidelines and recommendations by professional organizations and independent panels	Phase T3 --> research includes investigations designed to increase uptake and implementation of evidence based recommendations into practice				Phase T4 --> research involves evaluation of the effectiveness and cost-effectiveness of such interventions in the real world and in diverse populations
2007	√	Gloyd, S., Montoya, P., Floriano, F., Chadreque, M. C., Pfeiffer, J. and Gimbel-Sherr, K.	Scaling up antenatal syphilis screening in Mozambique: transforming policy to action	Documents health system activities associated with improvements in scale up of syphillis screening		Scale Up	Case Example			Simple to use for end users				Do National Policies support the implementation of the innovation? Who will pay for screening? Who will pay for treatment?		1. Available Workforce (shortage of human resrources for health --> strained alreaady despite adding new tasks); 2. Supervision of implementaiton/monitoring to address issues as they arise on the ground; 3. Integration of new innovation into current practice
2004	√	Gupta, R., Irwin, A., Raviglione, M. C. and Kim, J. Y.	Scaling-up treatment for HIV/AIDS: lessons learned from multidrug-resistant tuberculosis	Description of lessons learned by the multipartner mechanism, Green Light Committee (GLC), that allowed scale up of treatment of MDR-TB - how to apply this to scale up of ARVs		Scale Up	Case Examples							1. Require policy/guidelines/standards that are evidenced based and that there is international consensus on; 2. A system to promote data collection, evaluation of data, and dissemination of results should be integrated at the onset		"Intensive Technical Assistance" - someone/team that works directly with the local authority implementing the program and offers on site technical assistance, and then yearly monittoring to help address issues that have arisen
2010	√	Hanson, K., Cleary, S., Schneider, H., Tantivess, S. and Gilson, L.	Scaling up health policies and services in low- and middle-income settings	Crical themes/isses in scaling up health policies and interventions		Scale Up and Evaluation										1. Cost of Scaling up and resources required to expand service delivery includiing the trad-offs between equity and efficiency. 2. Conttraints to Scaling Up. 3. Synergies and deleterious health system effects of global health initiatives. 4. Private Sector Involvment. 4. Methods for studying scaling up.
2008	√	Hanson, K., Nathan, R., Marchant, T., et al.	Vouchers for scaling up insecticide-treated nets in Tanzania: methods for monitoring and evaluation of a national health system intervention	Examine how scaling up (NGOs) affects Southern Partners organizational functioning		Evaluation of Large Scale Implementation											1. Evaluation - measurement of programme effects vs Monitoring - measurment and assessment of intermediate processes; 2. Evaluation requires piloting and pre-testing; 3. Regular exchange of information ++ valued by implementers and allows implementation strategies to be iteratively modified; 4. Evaluation allows for further scale up --> funders can see the value of project; 5. Advocates for "inde…	**Makes reference to allow time for new service to be institutionalized; thus need for ongoing evaluation; not just immediately after implementation (pg 8)
2003	√	Hanson, Kara, Ranson, M. K., Oliveira-Cruz, Valeria and Mills, Anne.	Expanding access to priority health interventions: a framework for understanding the constraints to scaling-up	To discuss constraints to expanding access to health services --> frameworks to guide the classification of constraints --> how framework can be used to guide strategic choices in expanding access to priority health interventions		Constraints at the level of scale up										Levels of Constraint: 1. Community and household level; 2. Health Service Delivery Level; 3. Health Sector policy and strategic management level; 4. Public Policies cutting accorss sectors; 5. Environmental and Contextual Characteristics --> See Table one for types of constraints under each level
2009	√	Harries, A. D., Zachariah, R., Jahn, A., Schouten, E. J. and Kamoto, K.	Scaling up antiretroviral therapy in Malawi-implications for managing other chronic diseases in resource-limited countries	Key determinants of successful model of national scale up for ART in Malawi		Key Facilitators of Successful Scale Up				1. Scale up of a single, simple, easy to learn, first line fixed dose combination regiment (consideration of the HRH capacity)				1. Lead taken by the national government (MOH) in assuming responsibiity for scale up and capacity to work with all implementing partners; 2. Existance of a clear national guidelines to be used; with an emphasis on monitoring results; 3. Structured system for accrediting sites before rollout; 4. System in place to ensure there were no drug shortages		1. Internsive training of clinical officers and nurses learning the guideliens; 2. Quarterly supervision and monitoring and reporting for all delivery siites
2012		Hartzler, B., Lash, S. J. and Roll, J. M.	Contingency management in substance abuse treatment: a structured review of the evidence for its transportability	Uses the CFIR framework to discuss contingency management		Stages for 1. Feasibility ot translation of theoretical concepts to clinical application; 2. Efficacy or quantification of therapeutic impact via comparison to waitlist/control or alterative; 3. transportation, transition to community implementation			Uses Damschroders CFIR model
2011		Harvey, G., Fitzgerald, L., Fielden, S., et al.	The NIHR Collaborations for Leadership in Applied Health Research and Care (CLAHRC) for Greater Manchester: combining empirical, theoretical and experiential evidence to design and evaluate a large-scale implementation strategy	Promoting Action on Research Implementation in Health Services (PARIHS)		Discusses embedding evaluation within the desgin of the implementation strategy	Integration of Theoretical, empircal and experiental evidence about implemenation of interventions in healthcare.	Key Principles of Framework: 1. Cannot treat research evidence as a product to be implemented; 2. Need to Understand and work with a wide range of individuals and organizations each with their own local conditions, politics and priorities; 3. Require an approach that provides an overall structure, based on underpinning principles, but allows local flexibility; 4. Need the right people in the righ…					EVIDENCE CONSTRUCT - evidence is composed of four key sub-elements: research, clinical experience, patient experience and local information. --> Where research evidence is high but is not matched by a similarly high level of clinical consensus or does not need with patients needs/expectations, translating research to practice will be more hard. CONEXT CONSTRUCT - culture, leadership and evaluatio…	FACILITATION - addresses the broader organizational dimensions of implementation to help create the optimal conditions for promoting the uptake of evidence into practice in the given context.
2005	√	Huicho, L., Davila, M., Campos, M., Drasbek, C., Bryce, J. and Victora, C. G.	Scaling up integrated management of childhood illness to the national level: achievements and challenges in Peru	Discuss constrains in scaling up IMCI; examine meathadological and policy implications		Implementation; Scale Up; Evaluation							"A coherent evaluation plan must be developed and field-tested in advance of program implementation to ensure that adequate monitoring information will be available. Plans for implementation should include not only a list of indicators to be tracked over time, but detailed descriptions of data sources and plans for tabulation and the analysis, interpreation and use of the information".			Limitations to Scale Up - 1. Service Training was shortened to below optimal duration to save resources; 2. Lack of post implementation training and follow up; 3. Heavy reliance on doctors as opposed to using/training lower level health workers; 4. Lessons learnt from the pilot phase were not carried forward; 5. From health sector, government perspectie - lack of budgeting; lack of priority; cont…		**uses the concept of institutionalize, "need to institutionalize IMCI at a nataiona and district level"…
2006	√	Kaufman, J., Erli, Z. and Zhenming, X.	Quality of care in China: scaling up a pilot project into a national reform program	Reviews the process by which an innovative pilot project was scaled up into a national reform --> key lessons learned about scaling up senstative but necessary innovations in a difficult political environment		Implementation; Scale Up	Descriptive Case Study		**"That the project was home grown is probably the major reason for its success thus far… no experiement or reform effort imposed by external international actors could garner the political support necessary to go forward" (pg 25)		Phase 1: Demonstration of the feasibility of reform through a pilot project, repliction of the project and building consensus for change. Model Used - 1. provided no additional funding so as to demonstrate sustainability;2. Attracted local enthusiasts for the changes who would willingly navigate the potential difficulties of the new appraoch and it's impacts; 3. Started Small and chose their orig…				Phase 2: Functrional and geographic scale up of the project.			Phase 3: Institutionalize reforms by means of revised official polices and programs
2008		Kerner, J. F.	Integrating research, practice, and policy: what we see depends on where we stand	Discuss challenges to moving the field of dissemination and implementation research forward: terminology, evidence, partnerships		Translation vs Dissemination Research	Based on review of current landscape of translation research						INTERVENTION APPROACHES (different methods for selecting interventions to disseminate or implement) -- 1. Research Tested Intervention Program; 2. Evaluated intervention program; 3. Evidence-Informed intervention program; 4. Program based on personal experience	Fidelity vs Adaptability
2009	√	Knapp, H., Anaya, H. D., Feld, J. E., Hoang, T. and Goetz, M. B.	Launching nurse-initiated HIV rapid testing in Veterans Affairs primary care: a comprehensive overview of a self-sustaining implementation	Discuss implementation of HIV RT intervention						1. Simple; 2. Conveneient; 3. Immediate Resutls; 4. Less invasive than current standard (ie. No venipuncture); 5. More convenient for pt - no return visit; 6. Highly specific and senittive
2010	√	Knapp, H., Anaya, H. D. and Goetz, M. B.	Attributes of an independently self-sustaining implementation: nurse-administered HIV rapid testing in VA primary care	Discuss attributes of a successful scale up of oral RT for HIV testing			Single site study (1 veteran primary care clinic)								Claims that "in cases wherein the reserachers lay the initial groundwork (eg. Policies, training, launch agreements, daily operational logistics, etc) and robust itneral institutional support or enthusiasm is present at all levels…no external maintenance or administrative support is required to achieve long run self-sustainability of the intervention"
2008	√	Kumaranayake, L.	The economics of scaling up: cost estimation for HIV/AIDS interventions	Review economic methodologies for examining costs and variation by scale		Monitoring and Evaluation	Systematic Review										1. Need to develop routine cost-monitoring systems alongside interventions as programming expands; cost monitoring wrt scale--> need to document fixed versus variable costs using consistent definition of what is contained in fixed costs --> also need to document service delivery alongside measuring costs. 2. Analyses should focus on monitoring costs through time and across sites, rather than cost…
2012	√	Larson, C. P., Koehlmoos, T. P., Sack, D. A. and Scaling Up of Zinc for Young Children (SUZY) Project Team	Scaling up zinc treatment of childhood diarrhoea in Bangladesh: theoretical and practical considerations guiding the SUZY Project	Description of "Scale Up of Zinc in Early Childhood" (SUZY) --> discusses PPF, constraints to scale up, facilitators	Makes Reference to another paper disucssing constraints to scaling up health interventions in LMIC --> Gericke et al. 2004	1. Planning Implementation; 2. Innovation Properties; 3. Engaging stakeholders; 4. Planning Scale Up; 5. Scale up; 6. Monitoring and Evaluation				1. Inexpensive; 2. Safe; 3. Feasbile to implement at all levels of health system; 4. Stability in environment; 5. Ease of storage; 6. Ease of Transport; 7. Simple instructions on how to use			Considered behavioural change theory and what was needed to facilitate this: 1. Institutional Support - interviews carried out with MOHFW, pediatric association, village doctor association, WHO/UNICEF; health prefoessional training institutions to identify priorty benefits that would most likely influence their support for zinc treatment. Regulatory Steps --> required to approvae and market a new…	Developed a PROJECT PERFORMACE FRAMEWORK to clearly identify the major project components and activities to be performed under each. 1. Identified that a concern of stakeholders was product safety so RCT's done to show this. 2. Prior tp planning scale up strategies took time to understand how caretakers currently provide managment for childhod diahrrea --> surveys done; identified that most use t…			1. Outcome Monitoring: repeat impact surveys carried out in order to monitor for intended impacts and unintended consequences (annual)
2012	√	Leon, N., Schneider, H. and Daviaud, E.	Applying a framework for assessing the health system challenges to scaling up mHealth in South Africa	Describe the opportuntieis and challenges to effective implementation of mobile phone technology to improve health services. Discription of framework developed for decision making about mHealth.			Qualitative Study. Application of Framework to data collected.			TECHNOLOGICAL - How useable, integrated and sustainable is the chosten technology? 1. Usability - ease of use, flexibiiity, durability and end user experience the new technology as benefiting their work. 2. Interoperability - ensures there is smooth communication across technological and information platforms as well as integration with existing work practices.			GOVERNMENT STEWARDSHIP: Is there a policy envirnoment supportive of mHealth? 1. Strategic Leadership - present through policy guidelines that promote alignment with strategic health goals, funding sources, common ICT standards, partnerships for colloboration. 2. Learning Environment - creates a learning env where projects are evaluated systematically and where colloboration and sharing of knowled…	FINANCIAL: Is adequate financial provision being made for the medium to long term use of mHealth? 1. Sustainable Funding: realistic planning? 2. Cost Effectiveness- innovation should be weighted up against other priority and evidenced based interventions (in terms of costs, resources, and capacity requirments) and opportunity costs
2013	√	Lewis, Steven.	Can a Learning-Disabled Nation Learn Healthcare Lessons from Abroad?	**Interesting essay - but not that relevant to the topic at hand? - NOT INCLUDED
2001	√	Lister, S.	'Scaling-up' in emergencies: British NGOs after Hurricane Mitch	Definition of scaling up for NGOs; Constraints to scaling up in disaster/emergency situations	1. Edwards and Hume (1992) - Conceptual Framework on scaling up Strategies (ideas of Addative, Diffusive and Multiplicative) 2. Uvin (1995) - 4 types of scaling Up for NGOs	Scaling Up	Application of Uvin's framework to assess how British NGO's scaled up post Hurricane Mich	Definition: 1. Quantitative Scaling up - including increasing budget and geographical area; 2. Functional Scaling Up - increasing the number or type of activities; 3. Political Scaling Up - attempting to challenge structural reasons for poverty and inequality; 4. Organizational Scaling Up								1. Quantitative Scale Up: increasing budget and geographical area 2. Functional Scale Up: increasing the number or type of activities 3. Political Scale Up: Attempt to challenge structural reasons for poverty and inequality 4. Orgnizational Scale Up: improving an NGOs own organizational strength. Constraints to Scale Up: 1. RECRUITMENT- of appropriate staff 2. LACK OF COORDINATION - leading to du…
2010	√	Mangham, L. J., Hanson, K.	Scaling up in international health: what are the key issues?	Discuss issues related to scaling up - specifically constraints; equity and quality concerns; and key servie and delivery issues when scaling up.	1. Gericke et al 2005 - provides a conceptual framework for identifying the local and intervention specific constraints to scaling up 2. Levine et al 2004 - "Millions Saved: Proven Succuesses in Global Healht" - 17 case studies of successful scale up 3. Medlin et al 2006 - characteristics of successful scale up projects	Scaling Up		Conflincting Definiton of Scaling Up: 1. ambition or process of expanding coverage of health interventions; or 2 increasing the financial, human and capital resoures required to expand coverage		INTERVENTION ITSELF: 1. Stable, standardized product? 2. Easily stored? DELIVERY CHARACTRISTICS: Facilities, human resources, transport and communicaiton needed? GOVERNMENT CAPACITY: 1. How much public sector engagment needed? Regulation? USAGE CHARACTERISTICS: 1. Is there an existing dmenad? 2. Do end users know how to use it or does it require marketing and education?///// Type of innovations d…	Vertical program --> Diagonal prorgram?		1. Strong Leadership 2. Effective Management 3. Realistic Financing 4. Country Ownership 5. Technical Innovtion	Strategies to Overcome Human Resource Constraints: 1. can innovation be standardized and simplified? 2. Can it be deployed through low-skilled staff (ie. CHW etc) 3. Need to involve the "non state sector" (NGOs, private for profit, traditional providers) --> may not be possible to achieve large-scale or universal coverage without engaging the non-state sector.
2006		McDonald, S. -., Keesler, V. A., Kauffman, N. J. and Schneider, B.	Scaling-Up Exemplary Interventions	Defines the goals of scale-up research; clarifies the importance of contect in conducting scale up research; provides guieliens that can assist in deeloping desings that can be implmented		1. Pilot Testing; 2. Scale Up					To determine whether a given intevention is scalable, it I s necessary to conduct mutlipe study in arious setting an with various populations/contexts. This will generate a body of evidence that shows the innovation can produce similarly positive results accross variabl settings
2012	√	Meyer-Rath, G., Schnippel, K., Long, L., et al.	The impact and cost of scaling up GeneXpert MTB/RIF in South Africa	Estimates the impact of Xpert technology on the cost and impact on diganosis and treatment of TB		None
2012		Meyers, D. C., Durlak, J. A. and Wandersman, A.	The quality implementation framework: a synthesis of critical steps in the implementation process	Provides a conceptua overview of the process of implemenation by synthesizing information from 25 implementation frameworks. Discussess 14 critical steps to construct the Quality Implementation Framework. 14 steps fall into 4 phases.	1. Wandersman et al. 2008 (Interactive Systems Framework - describes systems and processes involved in moving from research development to testing of innovations to their widespread ; 2. Rogers 2003.	*Framework begins after adoption has occurred based on Rogers model (dissemination, adoption, implementation, evaluation, institutionalization); Quality Implemenation "putting an innovation into practice in such a way that it meers the necessary standards to achive the innovations desired outcomes" *** See page 467
2012		Meyers, D. C., Katz, J., Chien, V., Wandersman, A., Scaccia, J. P. and Wright, A.	Practical implementation science: developing and piloting the quality implementation tool	1. Use the synthesis of framewroks developed by Myers et al and translate the results into practical implementation sciene tool to use for improving quality of implemention; 2. Present some of the benefits and limitations of the tool by describign how the QIT was implemented in two pilot projects		**see page 485
2010	√	Mushi, H. P., Mullei, K., Macha, J., et al.	The challenges of achieving high training coverage for IMCI: case studies from Kenya and Tanzania	To discuss the factors underlying low training coverage 10 years after IMCI has been adopted as policy		Barriers to Scale Up	Semi-structured interviews with stakholders									Facilitators: 1. Strong district leadership and personal commitment to IMCI which facilitated access to external funding and local level policy adoption; 2. Sensitization and training of district health managers; 3. Lower staff Turnover. Barriers: 1. Cost of training due to it's duratin and the number of facilitators needed; 2. Mecahnismis for financing resitricted districts capacity to raise fun…
2013		Nilsen, P., Stahl, C., Roback, K. and Cairney, P.	Never the twain shall meet? - a comparison of implementation science and policy implementation research	Describes the characteristics of policy implementation research, analyze the key similarities and differences between this field and implementation science, and discuss how knowledge assembled in policy implementation research could inform implementation science.			narrative review of the literature
2012		Norton, W. E., McCannon, C. J., Schall, M. W. and Mittman, B. S.	A stakeholder-driven agenda for advancing the science and practice of scale-up and spread in health	Represenatives from key stakeholer groups identified and prioritized fiver recommendations for adnvancing sale up and spread in health			Findings from conference stakeholder meeting									Increase awareness; facilitate informaiton exchange; develp new methods, apply new approaches for evaluation and expand capacity.
2005	√	Nyonator, F. K., Awoonor-Williams, J. K., Phillips, J. F., Jones, T. C. and Miller, R. A.	The Ghana community-based health planning and services initiative for scaling up service delivery innovation	Describes a process of implemenation and relates the initiative to the principles of scaling up organizational change on a national scale		Pilot Testing; Planning Implementation; Scale Up							The Diffusion of Innovation - 1. Conensus Building; 2. Ownership; 3. Change agentry; 3. Fostering congation of change; 4. Credibility; 5. Feasibility; 6. Systemic Intervention ( all levels of bureaucracy are involved)				Limitations to diffusion - concerns around sustainable funding
2011	√	Perez, D., Lefevre, P., Castro, M., et al.	Process-oriented fidelity research assists in evaluation, adjustment and scaling-up of community-based interventions	Assesed the fideljity and reinention in the implementation of a community based control strategy		Diffusion of Health Innovations; Scaling Up; Institutionalization									Barriers to imlementation related to appropraite training and skills, available time, lack of support and commitment to the strategy, lack of motivation of local leadership and integration of actors and resources.
2012	√	Perez-Escamilla, R., Curry, L., Minhas, D., Taylor, L. and Bradley, E.	Scaling up of breastfeeding promotion programs in low- and middle-income countries: the "breastfeeding gear" model	Identify key barreirs and facilittors for scale up of BF programs in LMIC (AIDED Framework)		Disseminaiton, diffusion, scale up, and sustainability	Systematic Peer Review									Five coponenents of AIDED Framework: 1. Assess (assessment of the braod landscape within a potential user community including its needs and ants, absorptive capacity, and the political, eonomic, legal/regulatory, technogical and social conditions within its internal and external enviroment); 2. Innovate (designing, re-designing and packaiging an inovation so that it is pereceived as advantages by…
2008		Philliber, S., Nolte, K.	Implementation science: promoting science-based approaches to prevent teen pregnancy	Reports on activities and lessons from the first phase of the "Coaalition Capacity Building to Prevent Teen Pregnancy Program" - increase capacity of local organizations to use science based approaches to decrease teen preg	Rogers Diffuison of Innovation Theory, 1962			1. Research-community partnerships to develop and test programs
2012		Powell, B. J., McMillen, J. C., Proctor, E. K., et al.	A compilation of strategies for implementing clinical innovations in health and mental health	Consilidated copilation of discrete implementation strategies and definitons based on 68 strategies		6 key implementation processes: planning, educating, financing, restructiring, managing, quality and attending to the policy context	review of 205 soruces published between 1995-2011
2010	√	Prata, N., Passano, P., Sreenivas, A. and Gerdts, C. E.	Maternal mortality in developing countries: challenges in scaling-up priority interventions	Reviews challenges in the implementation of priority interventins to reduce maternal mortality					Need data to know what problems are important - improved health management information systems - "stregthen vital registration systems"				Shiffman and Smith Framework - key factors for successful global healthcare priorities: 1. Actor Power (polic community cohesion, strong leadership and civic society mobilization); 2. Ideas (interanl agreement by all involved actors on the scope and frame of the issue); 3. Politcal contexts (awareness of and access to policy windows or political opportunities) ; 4. Issue Characteristics ( effecti…
2010	√	Quelapio, M. I., Mira, N. R., Orillaza-Chi, R. B., et al.	Responding to the multidrug-resistant tuberculosis crisis: mainstreaming programmatic management to the Philippine National Tuberculosis Programme	Describes the implementation of an MDR-TB program through the use of public-private colloboraitons		Implementation	Case Study							Helpful to undertake a complex program in a phased manner starting with a small pilot area followed by expansion and mainstreaming into the National TB prgroram, leading to nation wide scale up. Allwed them to apply lessones learned from early phases. FACILITATORS - policial support, commitment from key partners, financial momentum emanting from the Global Fundi and other donors
2009		Resnick, S. G., Rosenheck, R. A.	Scaling up the dissemination of evidence-based mental health practice to large systems and long-term time frames	Discusses large scale dissemiantion of sustainable EB practices --> implementation of supported employment at 166 vertern programs		Implementation, Scale Up, Ongoing technical assistance (?monitoring)	Case study							1st phase of implementation - 1 educator focused on 21 mentor trainer sites; 2nd phase -process of supporting the 21 mentor-trainer sites as they disseminated the program to the remaing 145 sites. Goal to institutionalize a sustained process of training trainers to maintain program fidelity. **Heart of the dissimination effort was the assumption that periodic, on site, face to face performance re…
2012		Richards, D. A., Bower, P., Pagel, C., et al.	Delivering stepped care: an analysis of implementation in routine practice	Reviews the implemenation fo a "stepped care model" for depression/anxiety in UK based on clinical guidelines		Implementation								Poor implemenation/variable implementation with lack of consistency given that the guidliens were not explicit about a number of issues and provided no formal "blue print" for the organization and devliery of services.
2010		Rinaldi, M., Miller, L. and Perkins, R.	Implementing the individual placement and support (IPS) approach for people with mental health conditions in England	Discusses challenges with implementing the individual placement and support (IPS) appraoch to vocational rehab for people with mental health conditions and uses a framework to identify features required to iplement IPS withink routine clinical practice based on experience of two large mental health trusts in England		Implementation	Case Study							Three phases: 1. Adoption in principle; 2. Early implementation; 3. Persistence of Implementation. Adoption in Principle: need for persuasive and assertive leadership, form part of core organizational processes from frontlien to board, active support from key EDs, chair, non exec directors, senior professionals. 2. Early Implementation - learning from others who have implemented it and seen succe…
2012		Shapiro, C. J., Prinz, R. J. and Sanders, M. R.	Facilitators and barriers to implementation of an evidence-based parenting intervention to prevent child maltreatment: the Triple P-Positive Parenting Program	Factors that impact worker implementation of parenting and family support interventions		Implementation	Qualitative Interviews						Prior examination of elements necessary to support program delivery as well as fit of the program within the organization and with provider work duties before a deicision is made to adopt the innovation.	Provider characteristics, needs, motivations attitudes and skills can impact program implementation	1. Balance of facilitators and barriers in post training environment may be one of the most important aspects that determine the success of implementation efforts. 2. Support in early implementation
2008		Sobo, E. J., Bowman, C. and Gifford, A. L.	Behind the scenes in health care improvement: the complex structures and emergent strategies of Implementation Science	Characterizes key contextual factors affecting how implementation scientists approach and conduct their research.				1. Attention, moreale and functionality compromised by high nmber of disparae projects and by other affiliatons and tuties that career in research world demands; 2. Sense by implementaiton science researchers that tehri work is marginal in mainstream health care reserach ;2. Short term funding causes problems; 3. Doing pilots to get more funding; 4. Motives for publications; 5. Timelines based on…
2011		Stetler, C. B., Damschroder, L. J., Helfrich, C. D. and Hagedorn, H. J.	A Guide for applying a revised version of the PARIHS framework for implementation	Companion guide was developed to enahnace and optimize efforts of resrachng using PARIHS in implementation trials and evaluations	***Use/Refer to Additional Files 1-4
2011	√	Subramanian, S., Naimoli, J., Matsubayashi, T. and Peters, D. H.	Do we have the right models for scaling up health services to achieve the Millennium Development Goals?	Identify theoretical frameworks that have been used to understand the issue of scaling up in the health sector of developing countries, and to identify how they inform practical questions of planning, implementaiton, monitoring and evaluation for scale	Frameworks for Scale Up: 1. A learning Process appraoch (Korten, 1980); 2. Alternative Strategies for Scaling up NGOS (Uvin, 1995); 3. Diffuison of Innovations (Rogers, 1995); SEED-Scale (Taylor,2002); Sclaing up management framework (Kohl,2003); Exapandnet Framework (Expandnet, 2008)	Scaling Up (including planning, monitirong and implementation)	Systematic Lit Review
2009		Tansella, M., Thornicroft, G.	Implementation science: understanding the translation of evidence into practice	Summarizes what isknown about accelerating the transfer of discoveries in ehalth science into implementation in routine clincial practice. Three phases - adoption in principle, early implemenation, and persistance of implementation.		Adotpion of Principle; Early Implementation; Persistence of Implementation		Translational Roadblocks: 1. Between basic science and first man studies; 2. Between efficacy and effectivenss trials; 3. Between formulation of clincal guidelines and the delivery in routine clinical practice.					Facilitators of Adoption/Implemenation - 1. At the Nataional Level - degree of flexibility in how guidelines are drafted can enhance how far they are seen by clinicians as feasible; 2. At the clinical encounter level - reputation of the person promoting the evidence, the time requirements to be trained, the rewards and recognition of accuring to staff in changing their practice, resoultion or det…
2009		Taylor, Perry Nelson,Howard S.Adelman, Linda.	SCALING-UP REFORMS ACROSS A SCHOOL DISTRICT	Discusses a framework of general phases and specific steps for diffusion of major new approaches across a school district.		Creating Readiness; Initial Implementation; Institutioanlization; Ongoing Evolution
2008		Tkatchenko-Schmidt, E., Renton, A., Gevorgyan, R., Davydenko, L. and Atun, R.	Prevention of HIV/AIDS among injecting drug users in Russia: opportunities and barriers to scaling-up of harm reduction programmes	To examine the attitudes of rusin policy makers and HIV stakeholders towards harm reduction scale up			Qualitative									Factors for facilitation of scale up: 1. Stragetic approach to HR advocacy, targeting netural and indecisive stakeholders; 2. more systematic evidence on HR effectiveness and cost effectivenss in the local context; 3. HR advocacy targeting law enforcment agencies and Russion Church; 4. aligning best international HR practices with the objectives of local policy makers, parcitioners and service us…
2009	√	Yakam, J. C., Gruenais, M. E.	Involving new actors to achieve ART scaling-up: difficulties in an HIV/AIDS counselling and testing centre in Cameroon	Discusses involvement of new actors without precise redefinitions of roles and task-shifting procedures in incraeasing capacity of workforce to scale up ART			Qualitiative
2012	√	Yamey, G.	What are the barriers to scaling up health interventions in low and middle income countries? A qualitative study of academic leaders in implementation science	Explores the barriers that impodige large scale implementation of EB health tools and interventions and lays out an "implementation research agenda" - series of key research qustions that need to be addressed in order to help overcome such barriers	**Similar disucssion as 2011 paper		Qualitiative
2011	√	Yamey, G.	Scaling up global health interventions: a proposed framework for success	Proposes a framework for explaining scaling up	Simmons and Shiffman (2007)		Qualitiative
