# Supplementary material for: Promoting development and uptake of health innovations: The Nose to Tail Tool
Source: F1000Res. 2016 Mar 16;5:361. [Version 1] doi: 10.12688/f1000research.8145.1 (PMC4863676; doi:10.12688/f1000research.8145.1)
Supplement: Supplementary file 2 [file f1000research-5-8761-s0001.tgz]

Archive with 1 entries (1 files):
- c658ec64-894f-4f20-80ed-1b0ab8bbb1f4.docx
